# Supplementary material for: Analyses of Avascular Mutants Reveal Unique Transcriptomic Signature of Non-conventional Endothelial Cells
Source: Front Cell Dev Biol. 2020 Nov 23;8:589717. doi: 10.3389/fcell.2020.589717 (PMC7719722; doi:10.3389/fcell.2020.589717)
Supplement: Supplementary file 2 [file Table_1.XLSX]

## Sheet: Sheet1
Angiogenesis	Somitogenesis	Neurogenesis		Cell Cycle	Transcription	Translation
abca1a	acvr2b	acvr2b		actr8	actr5	aars
acvrl1	aldh7a1	adcyap1a		ascl1b	actr8	amfr
ak2	appb	adcyap1b		atm	adar	arih1
apex1	arhgef11	agrn		axin2	aebp2	bag2
arhgef7b	arl13b	aldoaa		bc2	ahr1b	btbd9
atp1b2b	arl6	apoeb		btg4	ahr2	canx
atp2a2a	arnt2	appa		caprin2	anp32e	casc3
bag3	arpc1a	appb		ccdc124	arnt2	cct3
bbs5	arpc1b	arnt2		ccnd1	arntl1a	cct4
birc5a	arpc2	ascl1b		ccnf	arntl2	cct5
bmp4	arpc3	atg5		ccng1	ascl1b	cct6a
bmper	arpc5a	atp1a3a		ccng2	ash2l	cct7
cad	arpc5b	axin1		cdc123	atad2	cct8
cav1	ascl1b	bag3		cdc23	atf1	cnot1
cbfb	axin1	birc5a		cdc27	atf3	dnaja2l
ccm2	axin2	boc		cdc42	axin2	dnaja3a
cct4	b3galnt2	btbd9		cdc5l	banp	dnajb11
cdc42	b3gat3	ccnd1		cdh2	bcor	eef1b2
cdc73	baiap2l1a	cdh1		cdkn3	bmi1b	eef1g
cdh2	baiap2l1b	cdh11		chaf1a	bmp4	eef2k
cdh5	bbs2	cdh2		clasp2	brd9	eif1b
cds2	blf	cdipt		clptm1	brms1	eif2b1
cebpa	bmp1a	cdk5		cry-dash	carhsp1	eif2b2
ciapin1	bmp4	chrna1		csk	carm1	eif2b3
cmlc1	bmper	chuk		cx43	casc3	eif2b4
cox4i1	brpf1	cln5		cyfip1	cbfb	eif2s2
crim1	cap1	col18a1		dclre1c	ccnd1	eif2s3
crip2	caprin2	coro1a		dla	ccnh	eif3s6ip
csnk1a1	caspa	cxcl12a		dlc	cdc73	eif4a1a
cul4a	cav1	cxcl12b		dmbx1b	cdk8	eif4a1b
cx43	cav3	cxcr4b		dtl	cebp1	eif4a3
cxcl12b	ccm2	cyfip1		ef1	cebpa	eif4e3
cxcr3.2	cdc42	cyp26a1		efnb2a	cebpb	eif4ebp2
cxcr4a	cdh1	cyp26b1		elf3	cebpd	eif5
cyba	cdh2	cyp26c1		ercc3	cebpg	eif5a
cyp26a1	cdon	disc1		erf	chd1l	ell
dab2	churc1	disp1		fbxo5	cherp	faf1
dap3	clptm1	dla		fezf2	churc1	farsa
ddx18	cnpy1	dlb		fli1a	cnot1	fbxw5
dhfr	copa	dlx2a		flt4	cnot8	fkbp1b
dla	copb2	dmbx1b		fyna	coil	fkbp3
dlc	crim1	dpysl5a		gabpa	dachc	fkbp4
dldh	csk	drd4a		gins3	dbr1	fkbp8
dlst	ctnnb1	dzip1		gtf2h4	dbx2	fkbp9
dub	ctnnb2	efna5b		h2afx	ddx39b	gfm2
eaf1	ctsba	efnb2a		hdac1	ddx5	hectd1
eaf2	ctsk	efnb2b		ing1	dlx1a	iars
efnb2a	cx43	elavl3		ing5b	dlx2a	kars
efnb2b	cxcl12b	elp3		jmjd6	dlx3b	klhl11
ell	cxcr4a	eng2a		jun	dlx4b	klhl15
elmo1	cxcr4b	eng2b		kdr	dlx5a	klhl21
ephb4a	cyfip1	epha4a		kif11	dmap1	klhl8
erg	cyp26a1	epha4b		klf4	dmbx1b	maea
eya4	cyt1	exosc8		klhl21	eaf1	mapk14a
ezh2	dachc	ext2		lect1	eaf2	mars
fabp3	dact1	extl3		lfng	eapp	mdm2
fbln1	dact2	fez1		lin9	ecd	mrpl14
fbxo32	dcn	fezf2		llgl2	edf1	mrpl15
fbxo5	ddx55	fgfr2		lzic	ef1	mrpl17
fgf24	dio2	flt4		maea	egr1	mrpl19
fkrp	disc1	fmr1		mcl1b	egr2a	mrpl23
fli1a	disp1	foxa3		mcm4	egr2b	mrpl3
fli1b	dla	foxc1b		mcm5	eif4a3	mrps18b
flt1	dlb	fyna		mcm6	elf3	mrrf
flt4	dlc	gata3		mcm7	ell	ncbp2
fntb	dlx1a	gbx2		mcm9	elp3	nudcd2
foxc1a	dlx2a	gdf6a		meig1	elp4	pars2
foxc1b	dlx3b	gli2a		melk	eng2a	plaa
fzd2	dlx4b	grnb		men1	eng2b	ppib
gata3	dlx5a	gsc		mif	eomesa	ppig
gata4	dmbx1b	hdac1		mkrn2	eomesb	ppih
gata5	dnmt1	her12		msh2	ercc3	ppil1
gdf6a	dub	her3		neurog1	erf	ppil2
gins3	dusp6	her6		nog1	erg	ppil4
gipc1	dvl2	her9		notch1a	esr1	psma5
glrx5	dzip1	hoxb1b		notch1b	exosc2	psmc5
gna13b	eaf1	hoxb5b		notch2	exosc4	psmd1
gnb2l1	eaf2	insm1a		notch3	exosc8	psmd2
gng2	edn1	insm1b		nrp1a	eya4	psmd3
has2	efna5b	irx1a		nxn	ezh2	psmd6
hdac3	efnb2a	irx1b		onecut1	fbl	psmd7
hey2	eng2a	irx7		onecutl	fbxo5	ptenb
hhex	eng2b	isl2a		oraov1	fezf2	qars
hif1an	eomesa	jun		otpb	fli1a	qrsl1
hlx1	epha4a	kctd13		pafah1b1a	fli1b	rbx1
hmmr	ephb4a	kif11		pafah1b1b	foxa	rnf14
hoxb5b	etfa	lamc1		paqr5b	foxa1	rpl11
hoxd4a	ext2	lef1		pcna	foxa2	rpl12
hspa12b	eya4	lfng		pes	foxa3	rpl13
hspa5	fabp3	llgl2		pkz	foxc1a	rpl13a
hspa9	faf1	lzic		pola2	foxc1b	rpl14
idh1	fam3c	mapk3		polb	foxd1	rpl18a
ift122	fbln1	mdkb		pold1	foxk1	rpl19
igf1rb	fbxo32	mecp2		pold2	foxk2	rpl21
ik	fezf2	med14		prim1	gabpa	rpl23a
ilk	fgf24	meis3		prmt7	gata3	rpl24
invs	fgfrl1a	mkrn2		rad17	gata4	rpl27
jmjd6	fgfrl1b	mmp2		rad18	gata5	rpl3
kdr	fkrp	mtmr12		rad23b	gatad1	rpl34
kif11	flt4	ncor1		rbb4l	gbx1	rpl35
klf2a	fmr1	ndel1a		rmi1	gbx2	rpl35a
krit1	fn1b	ndel1b		rpa1	gclc	rpl36a
lama4	foxa2	ndr2		rpa2	gli3	rpl37
lef1	foxc1a	neo1		rpl13	gsc	rpl4
leo1	fyna	neurod4		rpl23a	gtf2b	rpl5a
lft1	fzd1	neurog1		rpl35	gtf2e2	rpl6
lmna	fzd2	nkd1		rpl36a	gtf2h2	rpl7a
lmo2	fzd7a	nkx2.2a		rpl7	gtf2h3	rpl7l1
med14	fzd8a	nkx6.1		rps15a	hdac1	rpl8
melk	gart	nog1		rps29	hdac3	rpl9
mt	gata3	notch1a		rps7	hdac8	rplp2l
mtmr8	gata4	notch3		rrm1	hdgfrp2	rps11
myl7	gdf11	nr6a1a		rrm2	heatr1	rps12
ncl	gdf6a	nrarpa		sass6	her12	rps13
ndr2	gfpt1	nrg1		seh1l	her2	rps14
nkx2.7	gli2a	nrp1a		sema3aa	her3	rps15
notch1a	gna13b	nrp1b		sema3ab	her4.2	rps15a
notch1b	gnb2l1	nrp2a		shha	her6	rps2
notch2	gsc	nrp2b		siah2l	her8a	rps21
notch3	has2	ntn1a		sirt2	her9	rps24
npr3	hdac1	ntrk3a		sox19a	hes6	rps26
nr2f2	hdac3	olig2		spast	hey1	rps26l
nrarpa	hdr	otpb		syk	hey2	rps29
nrarpb	her12	otx2		tacc3	hhex	rps3
nrp1a	her2	pafah1b3		tal1	hic1	rps3a
nrp1b	her6	pak1		tbx2b	hic2	rps4x
nrp2a	her8a	pard3		tgfbi	hif1al	rps5
nrp2b	hey1	pard6gb		tmem127	hif1an	rps7
nrxn3b	hey2	pax6b		tnk2	hlx1	rps9
pak1	hhex	pbx2		top1mt	hoxa11b	rqcd1
pard6gb	hoxa11b	pbx4		trip13	hoxa2b	sars
pdcl3	hoxa2b	pes		tsc1a	hoxa5a	sars2
pdlim7	hoxa5a	pknox1.1		tsc2	hoxa9a	siah1
pgk1	hoxa9a	plod3		unc45b	hoxb1b	siah2l
pkd2	hoxb1b	pls3		uncx4.1	hoxb4a	slc25a14
plcg1	hoxb4a	plxna4		vangl2	hoxb5a	slc25a16
plxnd1	hoxb5a	pmm2		wdr12	hoxb5b	slc25a22
ppih	hoxb5b	pnx		wnt4b	hoxb6a	slc25a32a
prkci	hoxb6a	ppm1g		yes1	hoxb6b	slc25a32b
psen1	hoxb6b	prkci		yipf3	hoxb7a	slc25a33
ptenb	hoxb7a	psen1		yrk	hoxb8a	slc25a37
rab11a	hoxb8a	psmd3		zfpm2a	hoxb8b	slc25a43
rab13	hoxb8b	rbpja		zgc:112496	hoxb9a	slc25a5
rab5c	hoxb9a	rgs4		zgc:162895	hoxc11a	spop
rap1b	hoxc11a	robo1		zgc:63587	hoxc3a	tarbp2
rbpja	hoxc3a	robo3			hoxc4a	tcea1
rcbtb1	hoxc4a	rps15a			hoxc5a	tcea2
robo1	hoxc5a	rps4x			hoxc6a	tcp1
rp2	hoxc6a	rtn4a			hoxc6b	txndc5
rpa1	hoxc6b	rtn4b			hoxc8a	txnl1
rpl11	hoxc8a	rtn4ip1			hoxc9a	uba52
rpl19	hoxc9a	runx1			hoxd11a	ube3c
rpl27	hoxd11a	runx3			hoxd12a	vcp
rpl35a	hoxd12a	rx3			hoxd4a	wars
rps29	hoxd4a	sema3aa			hsf1	yars
rps7	hs6st2	sema3ab			hsf2	zgc:153322
rtf1	hspd1	sema6d			htatsf1	zgc:56493
rtn4a	ift122	sesn3			id1	zgc:56676
runx3	ift172	sfpq			id3
ruvbl1	ift57	sfrp5			ilf2
ruvbl2	ift88	shha			imp4
sars	igf1rb	six3b			ing1
sdc2	igf2a	slbp			ing3
sema3aa	ihhb	slc2a2			ing5b
setdb2	il17rd	slc6a9			insm1a
sfxn4	insm1a	slit2			insm1b
sgcd	insm1b	slit3			irak4
shha	insrb	smc1a			irf6
skia	ints7	smn1			irf7
skib	invs	smo			irx1a
slc25a37	isl1	sod1			irx1b
slc2a1a	isl2a	sox11a			irx3a
slc2a1b	itga5	sox11b			irx3b
slc8a4a	itgb1b	sox19a			irx5a
smad5	jag1a	sox1a			irx5b
smarca5	jag1b	sox1b			irx7
smo	jmjd6	sox3			isl1
smox	kdr	sp5l			isl1l
smyd3	krit1	spast			isl2a
snrpd1	lama4	stat3			jmjd6
snx5	lamc1	stil			jun
sox7	lbr	supt5h			klhl31
sufu	lect1	taf1			l3mbtl2
supt5h	lfng	tbx2b			ldb2b
supt6h	lft1	tbx6			leo1
tal1	lgmn	tcf7l1a			lhx1b
taz	lmo2	tcf7l1b			lhx6
tbx1	lzic	tfap2a			lin9
tbx2b	mab21l2	thnsl2			litaf
tbx6	mapk14a	tnc			lsm4
tcap	mapk3	tpp1			maf1
tcf7l1a	mbtps1	ttpa			mafb
tcf7l1b	mcl1a	uncx4.1			maff
thy1	mcl1b	vangl2			mafk
tll1	mcm5	vax1			mapk14a
tnfrsf19	med12	vax2			mapk14b
tp53	mfng	vcanb			mbd3a
trim33	mibp2	vegfc			mbd3b
twsg1a	mkrn2	wnt11			mcts1
ugdh	mmp14b	wnt5b			mdm2
vegfc	myf5	wnt8a			mecp2
wnt11	myog	yaf2			med12
wnt11r	ncl1	ypel3			med18
wnt16	ncor1	ywhag1			med25
wnt5b	ndr2	zic1			med31
wrb	neurod4	zic2a			mef2d
yrk	neurog1	zic5			meis3
ywhag1	nkx2.2a				men1
zfpm1	noc3l				mitfa
zfpm2a	nog1				mkrn2
	nono				mta2
	nosip				mta3
	notch1a				mxd3
	notch1b				mxi1
	notch2				mybbp1a
	notch3				myca
	nr6a1a				mycb
	nrarpa				mycn
	nrarpb				myf5
	nrf1				mynn
	nrp1a				myog
	numbl				ncbp2
	nxn				ncl
	opa1				neurod4
	otpb				neurog1
	otx2				nfe2
	otx5				nfkb2
	pafah1b1a				nfya
	pafah1b1b				nkrf
	paics				nkx2.2a
	pak1				nkx2.3
	paqr5b				nkx2.7
	pard3				nkx6.1
	pax6b				nono
	pax9				notch1a
	pdlim7				notch1b
	pfn2l				notch2
	pigp				notch3
	pkd2				nr1i2
	plxna4				nr2f2
	ppp1cb				nr2f5
	ppp1cbl				nr4a2a
	prdm5				nr5a1a
	prkci				nr5a2
	prmt1				nr6a1a
	prpf4				nrarpa
	psen1				nrarpb
	ptges				nrf1
	ptpra				nup88
	quo				nupr1
	ran				olig2
	rap1b				olig3
	rbm22				onecut1
	rbmx				onecutl
	rbpja				otpb
	rhoab				otx2
	ripply3				otx5
	rock2a				park7
	rock2b				pax6b
	rp2				pax9
	rpl11				pbx1a
	rpl24				pbx2
	rpl35				pbx3b
	rpl35a				pbx4
	rpl36a				pcgf1
	rpl5a				pes
	rpl6				phf1
	rplp2l				phf5a
	rps14				phox2a
	rps15				pknox1.1
	rps15a				pnx
	rps29				polr1c
	rps3				polr2b
	rps3a				polr2c
	rps4x				polr2d
	rps7				polr2gl
	rtf1				polr3b
	rtn4b				polr3c
	runx3				polr3e
	rx1				pop4
	rx3				pou4f3
	sec13				ppan
	sec23a				ppp1r13l
	sema3aa				prdm5
	sema3ab				prim1
	sepn1				prkcbp1l
	sesn1				prmt1
	setdb2				prmt5
	sfrp1a				prmt7
	sfrp5				prpf3
	sgcb				prpf31
	sgcd				prpf39
	shha				prpf4
	si:ch211-173p18.3				psmc1b
	siah1				psmc2
	siah2l				psmc4
	skia				psmc5
	skib				psmc6
	slc7a6os				raraa
	slc8a4a				rbb4l
	smad1				rbm22
	smad2				rbm39b
	smad5				rbmx
	smo				rbpja
	smtnl				rcl1
	snai1a				rel
	sox11b				rfx4
	sox19a				ripply3
	sox1a				rnf113a
	sox1b				rnf2
	sox2				rngtt
	sox21a				rnps1
	sox3				rorab
	sp5l				rpl11
	sparc				rpl24
	spast				rpl5a
	spry2				rpl6
	spry4				rps7
	st8sia3				rqcd1
	stat3				rrs1
	stil				rtf1
	supt6h				runx1
	tagln2				runx3
	tal1				ruvbl1
	tbp				ruvbl2
	tbpl1				rx1
	tbx1				rx3
	tbx2b				rxrga
	tbx6				rybpa
	tcf7l1a				rybpb
	tcf7l1b				safb
	tfap2a				sart1
	tgfbi				sdad1
	thoc6				setdb2
	tlc				sf1
	tll1				sf3a1
	tmem165				sf3a3
	tob1a				sf3b3
	tsc1a				sfmbt2
	tshz1				sfpq
	ttpa				si:ch211-195d17.2
	twsg1a				si:ch211-59d15.4
	ugdh				si:dkey-222b8.1
	unc45b				sirt2
	uncx4.1				six3b
	upf1				skia
	usp5				sltm
	vangl2				smad1
	vax1				smad2
	vax2				smad3a
	vcp				smad3b
	vent				smad5
	wdr18				smad7
	wif1				smarca2
	wnt11				smarca5
	wnt11r				smc1a
	wnt16				smc2
	wnt4b				smc3
	wnt5b				smc4
	wnt8a				snrpa
	yes1				snrpc
	zfr				snrpd3
	zgc:153759				snrpd3l
	zic2a				snw1
					sox19a
					sox1a
					sox1b
					sox2
					sox21a
					sox21b
					sox3
					sox9a
					sox9b
					sp1
					sp5l
					srrm1
					ssb
					stat3
					suds3
					supt3h
					supt5h
					supt6h
					tada3l
					taf1
					taf13
					taf1b
					taf2
					taf7
					taf9
					tal1
					tbp
					tbpl1
					tbx1
					tbx2b
					tbx6
					tcea1
					tcea2
					tcf7l1a
					tcf7l1b
					tfap2a
					tfdp2
					tfe3a
					tfip11
					thrb
					tlx3b
					top1mt
					tp53
					tp53bp1
					trim33
					trnt1
					tsc22d2
					tshz1
					twistnb
					u2af1
					uhrf1
					uncx4.1
					upf1
					upf3a
					utp6
					vax1
					vax2
					vent
					wdr12
					wdr36
					wdr75
					wnt11
					wtap
					xab2
					xbp1
					ybx1
					yeats4
					zfpm1
					zgc:112356
					zgc:158234
					zgc:55573
					zgc:56576
					zgc:65895
					zgc:66388
					zgc:77151
					zgc:91944
					zgpat
					zmat2
					zmynd11
					znf131
					znf511
