# Supplementary material for: Analyses of Avascular Mutants Reveal Unique Transcriptomic Signature of Non-conventional Endothelial Cells
Source: Front Cell Dev Biol. 2020 Nov 23;8:589717. doi: 10.3389/fcell.2020.589717 (PMC7719722; doi:10.3389/fcell.2020.589717)
Supplement: Supplementary file 3 [file Table_2.XLSX]

## Sheet: Sheet1
	Log2 (normalized to WT)
Gene	etv2-/-	npas4l-/-
acsl1	3.91849	3.18274
add3	2.80469	2.26111
alkbh5	3.77452	3.60883
alp	8.67801	6.22293
angpt2	7.61473	4.97034
ankrd6	3.33787	2.76591
arfgap3	3.83951	2.54116
arhgef11	7.23228	3.86101
arhgef18	4.20883	4.62433
asb13	5.31791	3.13399
atp1a1	2.57276	2.41229
atp1b2b	2.67342	5.22005
atp6vc	7.93614	5.7507
axin2	2.50914	3.09533
bad	6.29846	5.10162
bhik	3.64012	7.2819
bin2	11.215	8.94059
bZ1G18.6	2.53078	3.37408
caspa	2.68622	3.38011
cat	4.5883	2.02676
ccm2	3.82941	4.55622
cdc27	3.13421	2.38757
cdon	5.17324	2.05202
cenpk	4.88928	3.95216
CH211-137I24.1	3.16144	3.33794
CH211-214J8.8	6.63345	5.29557
CH211-69I14.4	5.94222	7.03047
CH211-89F7.6	5.65142	5.71567
churc1	2.27478	2.58711
ckb	4.22343	2.86538
clica	2.12922	4.14648
clrn1	2.94999	2.85264
cntfr	5.12473	11.631
cpla2	9.36652	10.705
cplx2	2.16919	2.13263
cry2a	4.3606	2.40909
cyp24a1l	3.63768	3.99683
dab2	4.00959	5.8241
dachc	2.33915	4.46956
dhdds	2.04492	2.47873
DKEY-157G2.3	2.73824	3.10856
DKEYP-12H9.1	3.11683	4.55776
dlx1a	2.55864	5.48088
dlx5a	4.19073	5.92928
dtk	2.99089	4.05991
elovl6	4.0148	5.32831
eomesa	3.79234	4.52374
EQC	5.42238	7.42661
esrrg	3.28658	8.70656
fabp7a	3.21448	4.70873
fbxl18	2.09124	3.58357
fgf2b	2.80969	6.18584
foxb1.2	5.3031	5.13788
frap1	4.582	5.38902
fzd3	2.44804	2.91204
gatad2a	2.64437	2.43359
gdf9	3.08773	3.6353
gipc1	2.1862	3.09712
gpm6bb	5.77229	5.2351
grb1	2.63429	2.52841
gsc	6.10813	6.71466
hic1	5.06974	4.52055
hlx1	4.33592	2.04775
hmp	7.94743	10.0063
hop	4.59909	3.12007
hoxb4a	3.86878	2.06196
hoxb6b	3.15874	6.00852
hoxd12a	5.41976	3.57599
hoxd4a	2.44864	8.77238
hp	2.73704	7.55054
hs6st1b	4.10179	2.84434
hspa12b	4.50883	4.6635
ift81	9.66083	7.20629
igsf9l	2.57969	5.35105
im:6894693	9.2654	5.5264
im:713655	6.29874	4.90624
im:7148262	7.60544	8.28373
im:7151115	4.18142	4.18573
im:7152789	4.8367	5.5791
im:7152879	3.35994	4.64085
im:715469	6.12823	9.4957
im:715926	4.81649	3.74388
im:752286	3.21497	7.09711
isl2a	3.25299	2.03202
itgb3.2	3.11995	2.25435
kcnd3	3.64778	2.31832
lamb4	5.1581	6.17511
leng4	9.57067	9.04461
Lepre1	4.23958	3.92248
macf1	2.42919	3.6721
mafk	2.83689	5.06466
max1	4.0669	5.31557
mcat	2.36433	3.61321
mfge8	3.27007	10.0257
myl7	2.34381	4.59631
mylip	5.51644	5.23856
myog	8.32329	11.0148
ndor1	2.14498	4.67474
nitr3d	3.10373	2.87045
nrg1	7.31178	5.25257
opa1	3.08289	4.54975
or11-1	7.18638	2.48362
paqr5b	9.05579	6.37095
pax9	2.20364	3.4655
pcdh17	3.83631	5.17211
pex5	4.35081	4.44634
phb2	2.47951	2.03017
pik3c3	7.87116	3.73333
polr2c	2.15382	3.2452
prkg1	8.92923	5.27816
prss35	5.721	8.55975
pvalb8	6.60005	6.54583
rab22a	8.53737	5.86208
rassf8	2.55597	2.48994
rbx1	4.14346	2.54382
rgs4	3.15168	2.50506
rnd3b	2.07218	4.83367
rpl1	2.08313	4.89931
rpl37	2.33732	2.39932
rpp14	2.82721	3.14433
rras2	2.03965	3.34184
rtn2a	6.23973	10.8516
sb:cb13	4.67169	2.45575
sb:cb849	4.725	3.92195
sec31p	3.3575	2.96576
sepw2a	3.31945	2.81262
si:busm1-6a2.1	7.2912	5.98597
si:ch211-12m13.2	5.65236	5.90112
si:ch211-147d7.6	4.73127	8.01636
si:ch211-154o6.3	5.42195	6.65286
si:ch211-191i18.4	5.96187	5.77687
si:ch211-199i15.4	2.41456	3.00555
si:ch211-22a12.6	3.05946	3.20287
si:ch211-236j4.1	5.56342	4.09282
si:ch211-243g18.1	2.05216	4.17471
si:ch211-268e23.1	3.61456	3.40538
si:ch211-26p9.6	2.6975	3.40469
si:ch211-284g18.3	2.69995	2.82079
si:ch211-28c9.4	3.01482	2.79966
si:ch211-67n3.4	2.38997	2.51419
si:ch211-97m8.1	2.59631	6.60689
si:dkey-181i3.3	2.89339	3.66421
si:dkey-184p18.2	5.15043	5.31528
si:dkey-218h11.4	3.57421	3.51427
si:dkey-221h15.1	4.6924	3.10441
si:dkey-246g23.3	2.08707	2.69285
si:dkey-246k9.2	3.08601	2.84047
si:dkey-286j2.1	7.95971	10.4897
si:dkey-29i9.1	3.55684	4.89601
si:dkey-34f16.1	12.9203	4.16867
si:dkey-63j12.5	6.49528	8.52197
si:dkey-69h6.7	2.10406	2.69005
si:dkey-6a5.1	7.9898	7.96157
si:dkey-72l14.9	2.43415	2.06419
six2.1	6.88882	12.0381
skap2	8.19452	9.17228
slc16a3	7.36521	2.401
slc35f2	3.16806	3.08425
slc6a9	2.57063	4.25648
smtlb	3.04554	2.4802
sox3	2.25365	3.97494
spra	10.345	7.42168
srd5a1	7.07959	4.86179
st14	2.22102	2.54988
stard3	11.1614	10.1057
sult1st6	7.48935	5.34574
sybl1	2.09232	2.02531
taar1b	2.11962	2.72266
taf13	3.91654	2.7605
tbca	5.72885	2.0757
titf1b	4.19749	2.96318
tk1	3.08653	4.62123
tlr3	3.87349	10.7414
tm9sf4	3.12119	6.31669
TOM1	4.58106	3.30497
tpte	5.30328	4.10372
trpa1a	7.381	7.09294
tsc1a	8.45844	9.83407
tsga14	2.83845	5.00233
ubiad1	3.06228	2.53196
wdr51b	4.02914	2.50317
wdr57	3.95158	2.15345
wu:fa11d3	2.56294	2.47765
wu:fa31g11	4.93412	2.83291
wu:fa92h6	2.75662	4.03117
wu:fb18g1	3.70136	4.72942
wu:fb19c1	5.00455	5.17016
wu:fb34a4	2.60656	4.29794
wu:fb38e11	3.85197	3.1981
wu:fb63d9	4.31688	5.10037
wu:fb69e9	2.92	5.65749
wu:fb69h1	2.12356	2.83962
wu:fb6e1	3.24219	3.91729
wu:fb73f6	2.9631	2.59642
wu:fb83c11	4.60203	3.99021
wu:fb8c8	2.06153	2.78097
wu:fb93c6	2.05326	2.10808
wu:fb93e7	2.88899	3.05208
wu:fb96h11	5.31692	4.92406
wu:fc14c1	7.68274	9.1767
wu:fc15c3	4.93613	2.78907
wu:fc16f7	8.03771	5.71456
wu:fc1b8	2.99779	4.12132
wu:fc22g7	5.40864	4.13791
wu:fc23c1	4.9956	3.87103
wu:fc23c11	5.27339	2.76682
wu:fc28c5	4.22143	3.38851
wu:fc28g4	3.17677	3.07294
wu:fc31d6	3.27334	2.28785
wu:fc41c2	2.06162	3.4095
wu:fc46d7	2.83033	3.23956
wu:fc47b5	2.79196	2.99359
wu:fc55g1	3.36576	3.39996
wu:fc56f11	3.49407	2.56731
wu:fc76h12	4.59605	6.98453
wu:fc7b1	2.08066	3.18374
wu:fc8e1	2.12948	2.62964
wu:fc9e9	3.10899	5.24515
wu:fd15d9	3.89863	4.11278
wu:fd36e9	2.02338	4.59455
wu:fe1h5	3.32608	4.00873
wu:fe2c1	3.48445	4.81382
wu:fi16c2	2.68417	2.67044
wu:fi28f11	2.27938	3.29711
wu:fi31h3	2.41013	2.86299
wu:fi43f8	3.31071	3.21941
wu:fj1a12	8.17133	8.9966
wu:fj68a7	5.29376	7.38678
wu:fj68e1	2.55824	4.24318
wu:fj87c6	2.59171	3.63614
wu:fj94c1	10.4311	8.70673
wu:fk14d6	5.13204	4.66121
wu:fk36e11	3.05811	5.37094
wu:fk58a7	3.99302	3.12246
wu:fl22g1	3.675	2.25493
wu:fl8f1	3.44984	2.19729
xpnpep1	4.49417	3.77
zC239J9.4	5.94323	3.31813
zdhhc13	11.0244	8.4661
zgc:11131	2.10831	2.5333
zgc:11145	3.45571	4.16088
zgc:112212	3.06433	2.98748
zgc:112293	4.23856	3.18961
zgc:1123	6.13146	5.02287
zgc:112322	3.49547	4.15645
zgc:112435	4.41014	3.09252
zgc:11248	3.64538	4.73018
zgc:112481	5.94005	3.54815
zgc:112516	9.15029	5.69386
zgc:11299	3.5527	2.31976
zgc:113184	4.28821	2.07843
zgc:11328	4.27191	4.64097
zgc:113294	3.29454	4.42247
zgc:11345	2.81824	2.46316
zgc:113456	4.06862	12.0149
zgc:113574	3.82278	2.39158
zgc:11392	9.10087	5.40639
zgc:11414	7.37022	6.37
zgc:11552	6.08112	5.02602
zgc:11568	8.29923	3.85802
zgc:11628	3.08512	4.71639
zgc:11635	3.21833	2.52968
zgc:11662	4.59753	5.21304
zgc:11741	10.1928	6.86136
zgc:11815	2.78021	2.28751
zgc:1182	3.25162	3.94971
zgc:123115	7.01508	6.55349
zgc:123253	6.75295	9.38194
zgc:123275	5.49152	3.03451
zgc:12329	4.36814	5.24576
zgc:123314	3.2047	2.24591
zgc:13412	11.9601	8.09053
zgc:13478	2.43891	2.69954
zgc:13487	6.7976	7.30121
zgc:13511	4.08698	3.3056
zgc:13546	3.13926	2.20174
zgc:13549	3.44896	2.80312
zgc:13575	2.11088	3.31139
zgc:136261	2.06028	6.5538
zgc:136342	2.47546	4.55282
zgc:136363	3.45973	2.50405
zgc:13639	6.89427	10.0737
zgc:136759	2.2573	2.7424
zgc:136851	5.3535	2.54888
zgc:136896	2.56131	2.03921
zgc:136916	8.74557	6.96835
zgc:13717	5.16478	4.20207
zgc:152683	3.11339	3.4869
zgc:152929	2.67322	5.61333
zgc:153176	4.43575	5.61781
zgc:153269	4.84733	7.61514
zgc:15329	5.82772	4.00072
zgc:153365	2.74739	4.55685
zgc:153395	2.75975	5.89951
zgc:15351	2.11025	6.17142
zgc:15355	4.84824	8.2478
zgc:153748	4.10397	7.61749
zgc:153923	3.80453	2.66721
zgc:153934	2.17748	5.28683
zgc:15417	2.77114	2.80286
zgc:1547	3.9372	2.1312
zgc:158359	2.34925	4.39782
zgc:158394	3.18237	4.96894
zgc:158419	2.35683	5.09253
zgc:158613	7.28735	8.2487
zgc:158666	3.8906	2.57594
zgc:158681	7.21195	3.69938
zgc:158869	3.27438	3.54653
zgc:162158	6.02004	3.38764
zgc:162228	3.0596	2.31798
zgc:162266	2.6635	4.59583
zgc:162327	4.64566	3.28053
zgc:162611	5.74387	7.30957
zgc:162619	5.5298	4.13275
zgc:162621	3.94529	5.17696
zgc:162925	3.00423	3.13198
zgc:162948	3.87988	3.2474
zgc:162956	6.10651	5.68138
zgc:162958	2.92461	3.02008
zgc:1634	4.32192	2.90393
zgc:165461	2.7671	5.08169
zgc:165514	2.9401	3.25936
zgc:171671	6.17275	4.80493
zgc:171711	3.43211	4.15186
zgc:171788	5.38488	3.96369
zgc:171959	6.27203	3.63095
zgc:174932	7.70134	6.93346
zgc:1951	2.17863	2.31631
zgc:19893	10.1455	7.99498
zgc:5636	2.21355	2.14597
zgc:56558	2.93722	3.70375
zgc:56585	4.94544	8.65679
zgc:56589	5.20142	6.69729
zgc:56597	5.31051	10.3684
zgc:56685	2.89791	3.20661
zgc:63489	3.79447	6.34515
zgc:63491	2.10973	2.58549
zgc:6357	11.7716	6.97769
zgc:63696	2.2605	3.15188
zgc:63749	6.15043	3.81079
zgc:6385	7.72869	6.46892
zgc:64213	2.60708	2.57768
zgc:6587	8.86066	7.73446
zgc:65893	8.27645	11.1563
zgc:66137	4.50907	2.75056
zgc:73231	10.2869	5.20698
zgc:73324	2.5556	2.29838
zgc:7334	6.53509	10.5636
zgc:73355	2.84474	2.62085
zgc:77144	4.35854	5.1126
zgc:77234	2.56063	6.61135
zgc:77462	4.49569	3.19699
zgc:77511	3.55575	2.38213
zgc:77715	4.39804	5.36159
zgc:77775	3.76886	2.35885
zgc:85662	3.26943	2.92148
zgc:85727	2.22349	3.04925
zgc:8683	2.76926	2.09715
zgc:86895	5.3254	6.73519
zgc:91918	2.37711	3.748
zgc:91935	2.04004	2.91973
zgc:92139	2.46096	5.21934
zgc:92161	2.88653	2.43516
zgc:92233	7.71098	5.17829
zgc:92239	4.81278	9.79944
zgc:92277	3.84394	3.13211
zgc:92279	2.8398	2.72716
zgc:92312	2.39625	2.08811
zgc:92419	4.35186	2.68053
zgc:92423	6.63721	6.58796
zgc:92447	2.00036	2.17283
zgc:92661	4.27334	7.78542
zgc:928	8.27502	8.41251
znf53	2.69742	2.81236
znf592	4.83361	3.71296
znfl1	3.02396	6.02178
