# Supplementary material for: Analyses of Avascular Mutants Reveal Unique Transcriptomic Signature of Non-conventional Endothelial Cells
Source: Front Cell Dev Biol. 2020 Nov 23;8:589717. doi: 10.3389/fcell.2020.589717 (PMC7719722; doi:10.3389/fcell.2020.589717)
Supplement: Supplementary file 4 [file Table_3.XLSX]

## Sheet: Sheet1
No.	Name	Sequence
1	18S rRNA-Forward	5′- acctcactaaaccatccaatc-3′
2	18S rRNA-Reverse	5′- aggaattcccagtaagcgca-3′
3	kdrl-Forward	5′-tgaacagatgcctctcgatg-3′
4	kdrl-Reverse	5′-tttcacagccactgttttgc-3′
5	tal1-Forward	5′- gaaatcaacgatggttcgcag -3′
6	tal1-Reverse	5′- gagtttcttgtcaggagggt -3′
7	npas4l-Forward	5′- ctacaggactgtgctctacag -3′
8	npas4l-Reverse	5′- gtacgttctcagacacatacag -3′
9	sox3-Forward	5′- aagaccaagaccctgctgaa -3′
10	sox3-Reverse	5′- catgtgcgtgtagtccatcc -3′
11	isl2a -Forward	5′- ccgggataacgtctaccaca -3′
12	isl2a-Reverse	5′- cgttccattagcagtccgtg -3′
13	dlx5a-Forward	5′- actccacagcgtatcaccaa -3′
14	dlx5a-Reverse	5′- gtaaatggttcggggcttcc -3′
15	hoxd12a-Forward	5′- catagacaccaatggactgcc -3′
16	hoxd12a-Reverse	5′- ccgaaagctccttccgtttc -3′
17	axin2-Forward	5′- ctagtgatgccctgacggat -3′
18	axin2-Reverse	5′- cttggccgttcatcctcatg -3′
19	churc1-Forward	5′- tagccagacacgagtacacc -3′
20	churc1-Reverse	5′- atgtgtgtacgtgcatgctc -3′
21	dlx1a-Forward	5′- acccaaacaactcggctttg -3′
22	dlx1a-Reverse	5′- agtatatggtccggggcttg -3′
23	hlx1-Forward	5′- cgtcacaaaaccggacagaa -3′
24	hlx1-Reverse	5′- tgtccggttgctctttctct -3′
25	hoxb1b-Forward	5′- aaacaagcgccaacctttga -3′
26	hoxb1b-Reverse	5′- ggtggtgaaattggtgcgta -3′
27	hoxb4a-Forward	5′- acacttcaacggtcagctca -3′
28	hoxb4a-Reverse	5′- caattccaggacttgctgcc -3′
29	hoxd6b-Forward	5′- cagaacagggcacagagaga -3′
30	hoxd6b -Reverse	5′- ccgagtgtaggtttgacgac -3′
31	myog-Forward	5′- attgatgaaccccaaccaga -3′
32	myog -Reverse	5′- cagattcccctgttcatgct -3′
